# Supplementary material for: Increased Rate of Epigenetic Aging in Men Living With HIV Prior to Treatment
Source: Front Genet. 2022 Feb 28;12:796547. doi: 10.3389/fgene.2021.796547 (PMC8919029; doi:10.3389/fgene.2021.796547)
Supplement: Supplementary file 3 [file DataSheet2.xlsx]

## Sheet: Sehl C15039 VisitBC dataset
RSET	IND	HIVatVisit	VISTYPE	VisitInterval	AgeAtVisit	Pan-tissue Age	ExtrinsicAge	Phenotypic Age	Grim Age	Skin & Blood Age	DNAmTL
1	1	1	Visit B	10.6256	47	54.5463	50.5961	40.0619	56.8297	48.6345	6.46713
1	1	1	Visit C	10.6256	58	62.2854	66.5293	55.0585	62.7301	61.7896	6.15541
1	0	0	Visit B	12.1615	46	38.33	28.1804	18.4187	35.1488	36.5452	7.10841
1	0	0	Visit C	12.1615	58	44.0112	34.0387	20.1118	45.0029	44.4355	6.93293
2	1	1	Visit B	9.46749	46	53.3951	41.581	37.7597	48.9892	48.2736	6.47182
2	1	1	Visit C	9.46749	56	66.3001	65.065	53.9854	54.0564	63.4336	5.64672
2	0	0	Visit B	11.4661	45	47.1187	41.5816	36.5552	44.36	45.235	6.45708
2	0	0	Visit C	11.4661	56	49.702	46.2613	37.9024	44.4654	51.7448	6.23309
5	1	1	Visit B	8.45448	36	45.5809	42.006	23.3046	34.7347	44.7666	6.13763
5	1	1	Visit C	8.45448	45	59.2117	49.4769	32.3902	42.0818	55.4973	6.02439
5	0	0	Visit B	10.2122	33	34.3051	20.7071	25.2159	30.7876	27.1397	7.03735
5	0	0	Visit C	10.2122	43	48.1201	38.2821	40.3418	28.1452	41.8259	6.0857
8	1	1	Visit B	7.55647	46	46.1283	36.162	31.5974	44.097	49.5655	6.43408
8	1	1	Visit C	7.55647	54	60.3782	52.9245	48.9522	48.6914	62.7047	6.03013
8	0	0	Visit B	5.99863	49	57.2458	42.8093	37.8213	51.6064	51.3914	6.72905
8	0	0	Visit C	5.99863	55	63.5066	53.2779	43.1603	55.0177	57.0194	6.29179
9	1	1	Visit B	8.4846	43	46.047	32.813	34.8587	49.1151	42.0474	6.27081
9	1	1	Visit C	8.4846	52	64.0888	52.3484	50.4131	55.5915	58.509	5.805
9	0	0	Visit B	10.0068	44	40.9017	20.8894	25.0795	33.5725	37.9262	6.89199
9	0	0	Visit C	10.0068	54	53.6501	45.8893	44.8523	38.8542	52.027	6.18515
11	1	1	Visit B	9.48392	40	50.776	39.2671	32.168	40.1184	44.8847	6.6364
11	1	1	Visit C	9.48392	50	60.0499	46.8794	38.0387	46.2142	55.624	6.55024
11	0	0	Visit B	11.0883	37	39.7746	21.7301	8.05396	36.438	37.5354	7.08298
11	0	0	Visit C	11.0883	48	52.3644	34.7251	31.6157	46.8089	49.1456	6.76319
12	1	1	Visit B	14.9377	34	75.9209	66.028	64.9195	49.8073	67.5505	5.70347
12	1	1	Visit C	14.9377	49	55.1391	38.1812	44.2171	38.4598	39.5862	6.2762
12	0	0	Visit B	13.2977	35	42.3837	33.0204	27.1335	36.9543	34.541	6.99552
12	0	0	Visit C	13.2977	49	61.5564	46.5722	51.046	49.9858	51.6738	6.73951
14	1	1	Visit B	8.8679	32	60.3717	51.3516	41.9852	48.7018	52.4991	6.04034
14	1	1	Visit C	8.8679	41	46.1611	33.7018	22.5403	37.5214	39.6632	6.74422
14	0	0	Visit B	7.0089	36	42.4256	33.8278	19.9952	26.3371	52.5915	6.45253
14	0	0	Visit C	7.0089	43	56.3134	54.1478	33.6736	36.3814	54.1726	5.88435
15	1	1	Visit B	6.64476	41	47.7951	43.0776	32.9305	45.9842	47.4375	6.37633
15	1	1	Visit C	6.64476	47	51.0334	42.9683	35.7282	50.9391	46.7135	6.55594
15	0	0	Visit B	5.07598	43	41.349	24.8622	17.7307	36.9194	44.2303	6.9944
15	0	0	Visit C	5.07598	48	53.5423	36.4486	26.703	43.0198	50.46	6.83253
16	1	1	Visit B	11.9754	35	42.7502	35.3897	21.1711	42.8257	39.0458	6.79254
16	1	1	Visit C	11.9754	47	54.6442	38.0937	35.7035	52.4522	44.9679	6.69353
16	0	0	Visit B	13.0431	33	45.4894	22.0051	11.4451	33.0464	33.2133	7.15842
16	0	0	Visit C	13.0431	46	50.7039	28.0199	21.9361	42.3424	43.4573	7.13168
18	1	1	Visit B	15.5921	33	37.2604	21.2242	15.2509	29.7109	33.6369	6.94618
18	1	1	Visit C	15.5921	48	50.5694	40.8558	26.997	42.901	53.7841	6.52844
18	0	0	Visit B	13.6482	36	44.4119	35.6648	22.0289	39.5359	39.1702	6.81832
18	0	0	Visit C	13.6482	50	55.5414	46.7827	48.913	51.9028	51.3118	6.56319
19	1	1	Visit B	8.94456	39	46.9418	38.7112	29.5755	36.0126	40.2095	6.3203
19	1	1	Visit C	8.94456	48	60.071	57.8832	47.0762	44.5982	55.5534	5.70992
19	0	0	Visit B	7.5729	42	45.5586	26.0268	22.8288	42.131	40.386	7.33984
19	0	0	Visit C	7.5729	49	41.9388	25.7348	18.6253	44.6542	43.3469	7.45957
20	1	1	Visit B	7.95346	31	39.5161	22.1041	16.1104	33.7044	34.5021	7.12795
20	1	1	Visit C	7.95346	39	50.97	36.8724	32.1766	45.4326	46.9812	6.52482
20	0	0	Visit B	6.22861	31	37.898	23.2139	18.4649	33.3918	35.6717	6.93801
20	0	0	Visit C	6.22861	37	47.9213	32.2139	29.9388	38.052	39.3371	6.87534
21	1	1	Visit B	8.04928	30	42.3253	46.268	33.3429	34.3594	46.964	6.14468
21	1	1	Visit C	8.04928	38	29.7952	15.4318	8.45161	29.835	29.0339	7.10153
21	0	0	Visit B	7.90965	28	40.009	23.2471	11.0319	32.6282	34.3547	6.82047
21	0	0	Visit C	7.90965	36	47.7622	36.7526	24.0167	41.6589	43.889	6.69734
23	1	1	Visit B	8.01095	28	43.2245	33.2152	24.8347	27.6984	33.949	6.62883
23	1	1	Visit C	8.01095	36	51.4677	48.5425	35.1287	36.5321	47.4764	6.30872
23	0	0	Visit B	8.01095	30	35.1803	30.0259	20.4817	45.1199	34.075	6.66703
23	0	0	Visit C	8.01095	38	49.2113	52.5335	40.3549	54.8475	53.395	6.33062
24	1	1	Visit B	6.09719	40	42.1376	32.3512	20.9734	41.024	37.7446	6.89081
24	1	1	Visit C	6.09719	46	50.8006	45.5826	39.1562	43.7476	48.7717	6.73265
24	0	0	Visit B	4.46543	42	30.9608	9.34816	1.30854	26.252	23.0388	7.448
24	0	0	Visit C	4.46543	47	54.6915	20.6813	24.4006	37.5666	41.0375	6.60902
26	0	0	Visit B	7.6386	33	46.4557	44.0131	30.8976	35.5204	46.2932	6.72043
26	0	0	Visit C	7.6386	41	46.5102	39.6972	29.7332	40.2263	44.0562	6.70529
26	1	1	Visit B	7.54552	34	41.0843	42.4827	26.2802	30.7463	41.2625	6.62354
26	1	1	Visit C	7.54552	41	52.1462	49.5725	37.052	39.7127	50.3774	6.07437
27	1	1	Visit B	11.6194	34	36.4473	9.53423	-1.05904	31.7265	32.5086	7.65754
27	1	1	Visit C	11.6194	45	51.3276	30.6105	21.1482	40.6229	51.4402	6.90719
27	0	0	Visit B	13.5305	33	35.6439	22.6335	3.2982	28.8147	37.0567	7.30358
27	0	0	Visit C	13.5305	46	44.3523	26.1918	13.477	34.2351	42.6887	7.19677
28	1	1	Visit B	4.98289	37	48.062	32.776	28.1851	37.8746	37.8696	6.71625
28	1	1	Visit C	4.98289	42	46.7731	34.162	25.493	39.5829	47.4609	6.44668
28	0	0	Visit B	4.07118	37	34.0188	28.4808	15.0292	35.365	38.0182	7.06764
28	0	0	Visit C	4.07118	41	38.533	30.4875	18.0057	37.7152	38.8724	6.99415
31	1	1	Visit B	8.5859	45	28.6023	12.9959	0.163146	41.6868	22.4928	7.4779
31	1	1	Visit C	8.5859	53	47.4937	31.7642	24.9574	45.9223	48.5872	7.01203
31	0	0	Visit B	8.09309	44	49.1768	35.9958	25.7278	40.7901	43.2842	6.96657
31	0	0	Visit C	8.09309	52	48.7408	32.6839	31.1515	45.9235	41.0835	6.99975
33	1	1	Visit B	6.29158	30	36.6201	26.2987	14.757	33.1366	32.6039	6.8932
33	1	1	Visit C	6.29158	36	45.0792	38.4212	26.6905	39.1925	40.6674	6.55809
33	0	0	Visit B	4.75291	29	34.835	17.3158	5.56435	27.0701	26.1586	7.67456
33	0	0	Visit C	4.75291	34	36.7747	18.4551	13.1013	32.9524	28.5553	7.87234
37	1	1	Visit B	2.85558	40	42.2491	29.5462	25.1677	38.445	40.5228	6.89952
37	1	1	Visit C	2.85558	42	47.9173	33.8883	26.0789	39.6669	46.4359	6.60303
37	0	0	Visit B	2.99247	40	50.4361	30.8154	23.9728	39.7263	42.6836	6.79722
37	0	0	Visit C	2.99247	43	52.9067	40.4578	26.92	39.7747	45.9721	6.64323
40	1	1	Visit B	8.47091	33	49.693	45.3671	36.4433	29.5417	53.6197	5.99347
40	1	1	Visit C	8.47091	41	57.8235	45.5389	37.3907	37.5938	52.9687	6.26179
40	0	0	Visit B	6.65572	35	50.832	41.1302	35.6037	44.6723	48.1241	6.59881
40	0	0	Visit C	6.65572	42	56.9517	51.6525	46.6888	47.6454	57.4409	6.56356
41	1	1	Visit B	8.43532	35	47.3218	30.5161	25.0378	34.6909	41.0405	6.61432
41	1	1	Visit C	8.43532	43	59.4741	47.6589	46.1466	42.5886	54.6948	6.1848
41	0	0	Visit B	10.1985	31	37.1955	26.9299	19.7041	32.2489	32.8116	6.82414
41	0	0	Visit C	10.1985	42	53.6173	31.3846	34.8402	40.5776	37.8485	6.26566
45	1	1	Visit B	6.85284	34	33.2526	24.5824	19.6273	31.417	32.8916	6.8768
45	1	1	Visit C	6.85284	41	44.1137	43.5177	28.9104	35.6557	50.4131	6.23167
45	0	0	Visit B	7.13484	34	40.431	25.708	11.3778	30.4218	39.2294	7.07358
45	0	0	Visit C	7.13484	41	47.3881	32.893	17.1071	36.1808	44.7319	7.08736
49	1	1	Visit B	3.05818	38	38.2164	23.2373	6.10615	35.1437	40.4803	7.03878
49	1	1	Visit C	3.05818	41	44.056	36.2353	24.0374	34.5142	46.4754	6.38334
49	0	0	Visit B	1.34428	39	42.7995	35.013	19.9967	36.7838	43.1885	6.77029
49	0	0	Visit C	1.34428	40	43.193	32.62	20.6664	39.8279	42.3567	6.77385
51	0	0	Visit B	0.498289	70	66.2761	61.4775	53.2173	67.9968	68.125	6.09806
51	0	0	Visit C	0.498289	71	67.709	63.0805	50.4338	66.5156	70.707	6.04919
51	1	1	Visit B	0.517454	71	61.9326	57.0229	53.0774	68.3725	66.1351	5.94999
51	1	1	Visit C	0.517454	72	65.8663	62.2324	56.9831	71.7497	65.2363	5.84632
54	1	1	Visit B	6.95414	34	36.9528	26.3467	19.7692	34.5227	32.8409	6.63881
54	1	1	Visit C	6.95414	41	45.9306	41.061	40.0253	42.8202	42.6372	6.13801
54	0	0	Visit B	6.95962	36	27.2366	8.98284	3.32196	27.5607	21.7326	7.68572
54	0	0	Visit C	6.95962	43	39.6264	13.0303	8.44536	36.452	37.33	7.58022
55	0	0	Visit B	2.97057	34	44.7535	27.4482	23.6216	35.1022	34.5312	7.31457
55	0	0	Visit C	2.97057	37	45.2031	30.0238	22.9202	36.4929	38.9295	7.24832
55	1	1	Visit B	3.95072	34	38.1758	26.7118	9.59474	35.009	32.6808	7.0711
55	1	1	Visit C	3.95072	38	47.6434	42.728	29.6865	41.308	45.5618	7.03274
56	1	1	Visit B	13.588	38	44.0026	28.4153	19.2681	42.1575	39.3707	6.61032
56	1	1	Visit C	13.588	51	62.8449	51.8521	41.1464	53.6312	57.43	6.1365
56	0	0	Visit B	15.102	35	37.7543	18.0318	10.6265	32.7943	31.4573	7.53053
56	0	0	Visit C	15.102	51	53.4897	31.0849	26.688	41.8572	46.264	7.30863
59	1	1	Visit B	8.75838	38	33.4175	26.6407	24.4471	44.5996	35.1588	6.84194
59	1	1	Visit C	8.75838	47	49.0413	44.5446	35.0229	49.5541	47.4677	6.60784
59	0	0	Visit B	10.3546	35	40.2707	32.2186	21.8635	44.3237	41.4058	6.99921
59	0	0	Visit C	10.3546	45	49.665	39.8083	27.5458	52.0575	55.3959	6.71782
62	1	1	Visit B	10.924	30	50.71	44.8235	43.8399	45.6126	47.0659	5.98173
62	1	1	Visit C	10.924	41	38.4129	28.8175	29.4673	41.7033	31.1932	6.90904
62	0	0	Visit B	12.5147	27	40.2952	28.4063	25.24	38.0055	35.4974	6.79873
62	0	0	Visit C	12.5147	40	49.5827	42.0141	39.7756	45.3017	44.4766	6.40805
63	0	0	Visit B	0.490075	43	41.9686	18.534	13.6182	36.5483	41.784	7.40001
63	0	0	Visit C	0.490075	43	41.8386	21.4016	9.42901	38.567	38.5061	7.49741
63	1	1	Visit B	0.479124	44	43.8777	33.5359	33.1368	43.3635	45.139	6.60442
63	1	1	Visit C	0.479124	44	49.0479	39.9156	35.1378	43.2646	46.1149	6.59803
64	1	1	Visit B	15.8987	36	46.2434	42.1379	33.0315	36.2887	44.3344	6.28692
64	1	1	Visit C	15.8987	51	69.3469	66.3978	49.9913	47.1645	67.5562	5.89209
64	0	0	Visit B	17.514	36	48.0361	28.3529	20.3217	36.0627	42.1978	6.9056
64	0	0	Visit C	17.514	53	56.8847	31.0472	26.4557	47.6333	53.7152	6.96526
66	1	1	Visit B	5.59069	32	40.8598	22.1225	15.6874	35.8575	34.8427	7.20929
66	1	1	Visit C	5.59069	37	47.6084	27.7955	25.54	39.594	42.1474	7.03722
66	0	0	Visit B	5.02943	34	45.6218	27.4059	31.0682	38.9129	38.1947	6.81571
66	0	0	Visit C	5.02943	39	53.7978	38.9231	36.5473	43.2418	43.1647	6.59529
67	1	1	Visit B	10.2149	37	60.5405	55.0679	48.7205	49.7562	57.7803	5.98859
67	1	1	Visit C	10.2149	47	47.9571	36.6451	29.2075	38.3069	38.7927	6.63774
67	0	0	Visit B	11.7947	36	42.1204	34.9986	23.9889	38.5216	44.3327	6.76431
67	0	0	Visit C	11.7947	47	53.5847	45.7697	36.4455	49.706	52.7795	6.68915
68	0	0	Visit B	2.62012	32	37.1777	17.9774	14.2575	33.4397	33.9613	7.23281
68	0	0	Visit C	2.62012	34	40.1168	16.5544	4.0893	34.0091	36.8909	7.26719
68	1	1	Visit B	4.54209	31	33.1075	24.4376	18.0776	40.9194	32.882	6.9996
68	1	1	Visit C	4.54209	35	39.1437	28.973	26.1014	45.3915	36.5508	6.85825
70	1	1	Visit B	8.1807	29	46.3674	34.934	28.4598	32.3368	38.4952	6.56223
70	1	1	Visit C	8.1807	37	48.9433	34.8981	31.5314	43.5048	39.674	6.39822
70	0	0	Visit B	8.18344	29	33.7348	12.5677	9.29591	42.1683	27.3861	7.79979
70	0	0	Visit C	8.18344	38	42.5625	20.9661	21.6175	50.6647	34.3664	7.83874
73	1	1	Visit B	9.20465	35	37.8996	32.8172	19.8034	35.0554	36.0795	6.45619
73	1	1	Visit C	9.20465	44	48.0054	47.5412	35.3447	40.9923	50.7114	5.94483
73	0	0	Visit B	11.0992	33	36.1365	23.938	25.5148	44.1127	40.9124	6.89287
73	0	0	Visit C	11.0992	44	47.3378	44.4149	43.9287	51.7393	52.6224	6.16222
76	0	0	Visit B	2.60917	60	73.8224	71.6972	56.9018	59.5328	76.1854	5.67634
76	0	0	Visit C	2.60917	63	74.3506	72.956	56.9862	59.2045	77.6174	5.64785
76	1	1	Visit B	3.91239	57	62.3019	58.146	52.9359	58.4758	61.2916	6.14071
76	1	1	Visit C	3.91239	61	67.4823	60.2146	58.9889	59.2497	68.0684	5.62215
77	0	0	Visit B	5.50582	30	37.3938	12.1556	5.98902	31.3353	22.8385	7.47535
77	0	0	Visit C	5.50582	35	36.4728	15.5618	10.7801	36.0222	29.0679	7.37026
77	1	1	Visit B	6.46133	27	28.5321	24.4819	22.1134	31.3847	25.2473	7.11516
77	1	1	Visit C	6.46133	34	42.7485	40.5851	33.8661	36.1278	40.2364	6.80078
78	1	1	Visit B	3.94251	37	44.8009	37.7085	33.1629	44.5274	42.2638	6.35509
78	1	1	Visit C	3.94251	41	51.3903	51.9899	36.8649	44.9726	51.6633	6.12897
78	0	0	Visit B	1.97399	40	43.3199	31.3947	27.2517	39.8409	40.8202	6.91256
78	0	0	Visit C	1.97399	42	42.4498	31.3643	29.9593	40.07	40.4165	6.94644
79	0	0	Visit B	1.00753	45	49.5874	41.0963	31.3502	43.9137	54.2208	6.63742
79	0	0	Visit C	1.00753	46	48.4811	41.0657	38.814	46.8919	50.3562	6.60741
79	1	1	Visit B	2.98973	43	48.1651	37.3114	33.2308	44.5881	42.7901	6.61778
79	1	1	Visit C	2.98973	46	53.7453	40.477	40.0764	45.2224	47.3619	6.69147
83	0	0	Visit B	1.70568	50	56.271	42.6751	38.331	47.7428	51.4493	6.55572
83	0	0	Visit C	1.70568	52	54.1206	43.2267	34.38	46.3778	53.6671	6.42587
83	1	1	Visit B	3.37577	48	43.6869	37.3909	38.7608	47.8849	48.0037	6.54997
83	1	1	Visit C	3.37577	52	51.7686	43.3083	39.3221	50.985	52.2016	6.40136
84	0	0	Visit B	2.49418	52	61.2486	49.564	37.374	49.1349	55.7204	6.37241
84	0	0	Visit C	2.49418	54	57.6591	53.0098	42.1511	52.5639	58.1439	6.27825
84	1	1	Visit B	4.08214	50	53.5775	44.2641	36.7673	51.3587	56.1483	6.34314
84	1	1	Visit C	4.08214	54	62.0269	53.942	53.1697	55.3123	60.8384	5.98119
85	0	0	Visit B	15.7755	45	42.7061	17.832	25.867	41.848	40.6057	7.00132
85	0	0	Visit C	15.7755	60	52.3435	35.2259	44.3866	54.9988	55.1498	6.49387
85	1	1	Visit B	13.7769	46	53.8615	43.6456	33.3333	47.2225	48.9283	6.6726
85	1	1	Visit C	13.7769	59	67.9387	66.1325	66.028	62.7931	63.386	6.16033
86	1	1	Visit B	3.87132	35	44.2517	31.7361	34.7481	42.5947	41.5721	6.31221
86	1	1	Visit C	3.87132	39	50.5644	39.9507	39.82	45.9815	45.8247	6.18732
86	0	0	Visit B	4.01916	36	36.8914	27.7347	24.5396	40.1515	34.3937	7.11337
86	0	0	Visit C	4.01916	40	36.2982	27.2828	21.81	42.8838	38.6125	7.01641
88	1	1	Visit B	7.98905	30	35.8973	27.8347	19.538	34.5117	31.3023	6.55459
88	1	1	Visit C	7.98905	38	52.4629	48.8417	27.8836	41.2337	49.1279	5.96378
88	0	0	Visit B	6.25873	33	41.5009	36.7847	29.3062	36.3526	36.5744	6.54419
88	0	0	Visit C	6.25873	39	42.0394	36.4927	33.059	39.7354	35.4316	6.67749
91	0	0	Visit B	11.2307	24	24.6882	7.8658	1.21001	25.3648	19.4119	7.67569
91	0	0	Visit C	11.2307	35	28.6988	13.9284	10.3245	36.8987	32.2556	7.14655
91	1	1	Visit B	11.1923	22	34.8319	23.6066	23.2075	24.8953	26.2511	6.78363
91	1	1	Visit C	11.1923	34	54.0365	41.2395	39.4338	35.2506	42.4447	6.4208
92	0	0	Visit B	1.72485	50	53.166	46.0598	39.829	54.0651	48.5521	6.6852
92	0	0	Visit C	1.72485	52	57.3206	47.8823	42.0973	59.3729	53.4374	6.53654
92	1	1	Visit B	3.66598	49	55.5147	48.2304	42.427	49.5866	49.1574	6.41083
92	1	1	Visit C	3.66598	52	59.6705	58.2924	36.0365	53.4325	50.3175	6.12359
94	1	1	Visit B	6.09172	40	49.8829	29.6646	30.6913	43.5482	40.6073	6.52664
94	1	1	Visit C	6.09172	47	58.9487	34.5172	36.8535	46.7411	50.1036	6.46133
94	0	0	Visit B	4.1232	44	43.0091	31.0819	20.8931	35.7772	35.5465	6.61582
94	0	0	Visit C	4.1232	48	49.9898	37.963	22.5289	45.6342	48.0607	6.46024
95	0	0	Visit B	2.79808	32	38.9353	16.7802	11.1299	32.8524	29.7799	7.14115
95	0	0	Visit C	2.79808	35	35.4644	18.1953	9.31342	33.9867	32.081	7.2159
95	1	1	Visit B	4.21629	32	36.4361	28.5113	23.5822	32.4657	33.0357	7.05101
95	1	1	Visit C	4.21629	36	38.1036	35.2841	33.6377	39.3231	33.7412	6.85502
98	1	1	Visit B	3.56468	27	26.6738	17.6568	5.80325	33.9656	22.2558	7.20852
98	1	1	Visit C	3.56468	30	34.1081	28.1022	23.5147	41.2033	28.7457	6.97472
98	0	0	Visit B	3.60575	27	38.898	17.4906	17.9435	33.9357	27.6577	7.46512
98	0	0	Visit C	3.60575	30	39.6161	18.666	27.3236	35.2516	29.7732	7.1265
103	0	0	Visit B	0.47091	37	38.756	15.4722	12.5356	36.6494	33.4373	7.11727
103	0	0	Visit C	0.47091	38	41.2679	22.6158	16.2192	36.7548	37.429	7.05853
103	1	1	Visit B	2.06434	35	49.6567	39.3723	26.8671	39.8756	44.3188	6.51433
103	1	1	Visit C	2.06434	37	50.3669	42.8594	31.2811	41.135	45.3515	6.51719
111	1	1	Visit B	9.48665	32	46.0941	36.9614	22.7644	50.9297	44.9744	7.14236
111	1	1	Visit C	9.48665	41	48.4242	33.1467	28.1212	55.8031	46.5346	7.19754
111	0	0	Visit B	10.924	29	53.7054	43.6385	37.9655	50.4319	45.6474	6.30711
111	0	0	Visit C	10.924	40	61.4642	52.2493	45.7313	54.4191	54.8199	6.07894
114	1	1	Visit B	4.44079	37	28.7232	12.6003	8.17518	30.7099	29.3812	7.27431
114	1	1	Visit C	4.44079	41	38.7622	27.4111	26.8864	38.927	39.8562	6.86093
114	0	0	Visit B	2.60096	38	46.2737	29.7211	29.7524	41.7477	41.7701	6.72245
114	0	0	Visit C	2.60096	41	42.0407	32.6737	33.7167	44.2091	43.7067	6.69356
115	0	0	Visit B	10.0342	27	43.0232	21.0152	10.6388	33.5327	35.6309	7.46684
115	0	0	Visit C	10.0342	37	54.0865	28.1873	23.2625	39.1687	45.2491	7.21123
115	1	1	Visit B	8.05476	31	49.369	36.8015	23.5382	35.8923	47.1067	6.80596
115	1	1	Visit C	8.05476	39	55.9024	45.8803	29.5279	39.7174	53.7383	6.55752
116	1	1	Visit B	9.81246	38	44.5043	27.9927	16.5924	38.6473	44.2048	7.05655
116	1	1	Visit C	9.81246	47	54.9802	39.9729	34.285	47.0466	55.9919	6.69942
116	0	0	Visit B	11.5044	34	38.0187	24.9656	22.9275	35.7714	29.4072	7.06621
116	0	0	Visit C	11.5044	46	39.3654	28.582	30.1906	36.5256	38.0606	6.83637
120	0	0	Visit B	2.35455	46	48.9142	38.7005	34.0005	46.9113	42.2332	7.28474
120	0	0	Visit C	2.35455	48	49.5782	40.0625	36.3935	49.6871	46.307	7.28816
120	1	1	Visit B	4.12047	43	31.9841	19.1846	11.0229	34.5258	24.7339	7.24436
120	1	1	Visit C	4.12047	47	41.6766	26.6869	24.4714	41.5855	35.7046	7.00644
121	1	1	Visit B	11.9343	34	31.0796	14.3794	12.5045	31.5638	26.768	7.12299
121	1	1	Visit C	11.9343	45	40.283	28.112	23.8684	39.3807	38.0778	6.7398
121	0	0	Visit B	13.0678	34	40.7691	22.873	8.35609	33.3785	29.8222	7.21701
121	0	0	Visit C	13.0678	47	51.741	39.1819	25.3927	47.3536	49.1981	6.66191
124	0	0	Visit B	11.3073	26	52.3199	38.1989	34.7578	43.5029	42.73	6.77354
124	0	0	Visit C	11.3073	37	51.8854	40.2575	34.1106	46.4867	50.7785	6.68848
124	1	1	Visit B	9.31417	30	43.8484	23.9919	22.1089	31.6199	38.2063	6.97941
124	1	1	Visit C	9.31417	39	54.5624	36.8763	32.2506	39.7183	52.4007	6.73362
126	0	0	Visit B	11.9069	46	50.5519	38.3011	33.4667	46.4285	48.857	6.61708
126	0	0	Visit C	11.9069	58	63.9767	51.737	48.7625	55.4894	61.1904	6.35828
126	1	1	Visit B	10.5024	46	36.4831	21.7521	15.8069	34.7434	29.9356	6.88761
126	1	1	Visit C	10.5024	56	44.8285	23.9519	22.6727	43.4765	37.4976	7.05592
127	1	1	Visit B	6.31075	24	55.1643	50.085	38.9588	56.9893	49.5423	6.36237
127	1	1	Visit C	6.31075	30	69.2458	55.6898	45.5268	60.7359	66.9322	6.15429
127	0	0	Visit B	5.37714	25	35.3888	22.4937	19.1657	44.706	32.1727	6.93009
127	0	0	Visit C	5.37714	31	42.0969	33.5507	33.5278	51.7104	38.2075	6.86103
130	1	1	Visit B	6.18207	26	38.8863	16.2945	12.3246	34.741	31.0438	7.20594
130	1	1	Visit C	6.18207	32	46.0542	27.6953	24.3942	43.4067	41.6401	6.9018
130	0	0	Visit B	6.36003	26	28.9042	14.8791	7.51264	34.0547	22.0965	7.31783
130	0	0	Visit C	6.36003	33	33.93	18.4	11.322	36.9141	30.6313	7.06934
131	1	1	Visit B	5.51129	30	28.6361	15.0141	8.68659	30.619	27.202	7.23722
131	1	1	Visit C	5.51129	35	43.9707	26.543	19.2456	35.7073	36.3612	6.67341
131	0	0	Visit B	5.32238	30	25.8904	18.6381	6.61822	30.4122	26.6722	7.16634
131	0	0	Visit C	5.32238	35	29.8499	22.6453	7.45312	31.9068	32.4199	7.18837
132	1	1	Visit B	6.17385	32	37.9789	22.3444	25.45	35.3828	32.5379	6.90356
132	1	1	Visit C	6.17385	38	39.3411	45.5603	42.0468	39.082	47.5491	5.97267
132	0	0	Visit B	4.39151	35	46.3517	42.1559	31.8539	49.8762	42.0674	6.48448
132	0	0	Visit C	4.39151	39	56.2295	45.5749	38.0766	56.9467	53.6736	6.38561
133	0	0	Visit B	3.07461	36	42.0552	34.4023	23.3519	38.1081	42.1882	6.81002
133	0	0	Visit C	3.07461	39	49.564	29.9164	23.967	40.8162	47.2764	6.87771
133	1	1	Visit B	4.1588	34	39.8665	26.7775	15.9944	40.4757	34.7645	6.83003
133	1	1	Visit C	4.1588	38	51.2777	43.8999	37.216	47.4756	40.7166	6.43824
134	0	0	Visit B	10.1136	44	57.7842	39.3715	42.5253	51.475	53.3696	6.3045
134	0	0	Visit C	10.1136	54	54.171	34.5558	33.757	56.7105	55.1552	7.0614
134	1	1	Visit B	8.87885	46	39.372	30.605	17.9065	36.3196	33.8447	6.9903
134	1	1	Visit C	8.87885	54	44.3605	28.7448	20.6681	39.9018	38.0996	6.96316
135	1	1	Visit B	12.397	44	52.7711	29.2155	25.7008	42.5016	47.859	6.9683
135	1	1	Visit C	12.397	56	60.6766	42.8395	39.6225	49.6639	59.6699	6.75812
135	0	0	Visit B	11.0582	46	38.1645	29.285	18.1589	30.9965	35.203	7.00462
135	0	0	Visit C	11.0582	57	52.7283	37.2269	31.0163	39.042	44.576	6.89713
137	1	1	Visit B	4.49281	32	46.7851	26.8484	18.5895	37.5982	43.3766	7.15984
137	1	1	Visit C	4.49281	37	43.6379	26.7244	23.6911	41.1483	47.3278	7.05974
137	0	0	Visit B	4.76386	31	35.9634	23.0765	12.8757	30.0278	29.6681	7.35923
137	0	0	Visit C	4.76386	36	41.0331	32.4429	24.5251	36.2151	34.7485	7.29979
145	1	1	Visit B	4.85147	33	48.169	32.566	31.1686	53.326	47.6599	6.6137
145	1	1	Visit C	4.85147	38	62.9462	53.5206	47.2684	62.2665	66.2414	6.38323
145	0	0	Visit B	3.00342	36	45.7454	27.3416	23.6595	45.5629	39.8366	7.293
145	0	0	Visit C	3.00342	39	51.5328	36.44	28.6997	49.2423	45.2058	7.19652
146	1	1	Visit B	6.09446	26	39.2045	39.3938	35.8136	38.7939	37.0253	6.24295
146	1	1	Visit C	6.09446	33	46.4948	41.3878	32.6372	40.6569	44.3817	6.07185
146	0	0	Visit B	4.99932	27	54.3101	36.5151	25.8742	44.5944	45.6686	6.43282
146	0	0	Visit C	4.99932	32	52.7365	40.7916	29.5672	45.1193	46.9102	6.19083
147	0	0	Visit B	3.18138	37	43.522	24.5255	20.6942	38.2207	35.3596	7.20249
147	0	0	Visit C	3.18138	40	46.7744	29.7626	21.9849	40.219	38.7112	6.8308
147	1	1	Visit B	4.94182	33	45.0231	33.2042	24.3978	37.8892	28.211	6.75621
147	1	1	Visit C	4.94182	38	62.5489	55.6902	42.405	48.6707	45.572	6.21637
148	1	1	Visit B	5.42368	41	39.4341	24.4697	10.9321	38.3297	34.3049	7.06926
148	1	1	Visit C	5.42368	46	48.7708	35.2913	25.8541	41.3553	43.6939	6.73942
148	0	0	Visit B	4.31211	43	51.6952	42.035	32.0132	48.7764	49.1301	6.73244
148	0	0	Visit C	4.31211	47	53.5845	41.1527	33.4684	53.7663	52.1069	6.6915
149	0	0	Visit B	3.57563	30	34.805	11.9443	9.70253	32.047	29.1228	7.6189
149	0	0	Visit C	3.57563	34	31.2752	10.3468	8.04438	34.5801	33.645	7.7834
149	1	1	Visit B	5.14442	29	31.4251	11.0898	5.54199	30.1783	31.3314	7.82253
149	1	1	Visit C	5.14442	34	39.4061	13.9837	10.4608	36.4498	37.134	7.66123
150	1	1	Visit B	6.29158	27	37.2498	22.4373	13.7154	32.1902	31.7362	6.90197
150	1	1	Visit C	6.29158	34	41.6924	35.4616	22.431	32.871	33.6588	6.74743
150	0	0	Visit B	4.48734	28	37.4209	24.1741	22.348	43.3399	32.0005	7.34568
150	0	0	Visit C	4.48734	33	43.5341	35.6143	33.3871	49.3365	37.9128	7.00468
151	1	1	Visit B	5.96851	31	35.1602	22.6704	18.9229	31.9474	30.7373	6.98049
151	1	1	Visit C	5.96851	37	47.012	45.2166	29.5672	38.9215	44.2984	6.50622
151	0	0	Visit B	4.21903	34	41.486	31.2393	27.4962	38.0866	37.0093	7.05706
151	0	0	Visit C	4.21903	39	41.1206	27.4074	16.6228	33.6098	37.051	7.1009
153	0	0	Visit B	1.05407	42	49.1453	33.6423	37.6728	54.9166	43.5715	7.04481
153	0	0	Visit C	1.05407	43	56.2933	31.7104	35.604	52.7892	46.0797	7.03637
153	1	1	Visit B	2.68309	42	44.3768	28.2423	24.9154	33.2275	35.8215	6.75514
153	1	1	Visit C	2.68309	45	37.6456	26.5062	15.1932	41.5063	38.8566	7.24133
155	0	0	Visit B	0.344969	29	31.6787	17.5332	4.5789	31.7596	26.1928	7.66687
155	0	0	Visit C	0.344969	30	35.1036	15.3409	7.05655	31.5587	29.0846	7.6726
155	1	1	Visit B	0.462697	30	42.0476	29.9735	18.0459	39.9243	37.0553	6.89643
155	1	1	Visit C	0.462697	31	44.4132	29.6377	20.7462	38.2667	35.9779	6.94093
165	0	0	Visit B	0.465435	35	37.0088	29.4329	13.3837	34.3325	35.7539	6.98077
165	0	0	Visit C	0.465435	35	37.1245	30.9285	12.7424	34.4933	37.0993	6.93192
165	1	1	Visit B	2.03149	32	41.184	41.3697	35.2079	35.7267	45.5932	6.67311
165	1	1	Visit C	2.03149	34	46.8146	50.3556	38.3942	35.0455	46.8021	6.27431
168	0	0	Visit B	3.97536	42	51.0918	43.3509	27.4554	40.5052	46.7152	6.71101
168	0	0	Visit C	3.97536	46	55.353	43.8251	32.5277	43.611	51.6663	6.65843
168	1	1	Visit B	5.95483	40	51.2509	33.8553	28.9559	40.8959	40.5414	6.68328
168	1	1	Visit C	5.95483	46	55.0962	51.7214	44.4854	50.0759	51.5171	6.24
169	0	0	Visit B	11.4743	42	50.8501	42.9308	35.1098	40.0644	52.3213	6.4343
169	0	0	Visit C	11.4743	53	58.513	51.925	38.5661	47.2945	61.5269	6.20766
169	1	1	Visit B	12.9884	41	45.7518	34.5019	27.9822	40.7585	43.7236	6.91458
169	1	1	Visit C	12.9884	54	67.3338	61.1524	56.5316	55.3544	60.5978	6.21084
170	1	1	Visit B	5.99589	27	45.2407	30.1903	29.7264	27.969	32.2743	6.71544
170	1	1	Visit C	5.99589	33	51.1281	45.1543	38.6437	34.6658	42.3869	6.44084
170	0	0	Visit B	5.6345	28	27.3923	14.3665	0.554271	31.3045	21.8503	7.62998
170	0	0	Visit C	5.6345	33	28.6362	18.6867	4.46548	34.2731	26.3907	7.52242
173	0	0	Visit B	2.43395	53	56.2528	45.4276	46.2364	49.7473	55.2044	6.82186
173	0	0	Visit C	2.43395	56	55.79	48.357	42.4528	52.7982	60.188	6.69653
173	1	1	Visit B	4.0219	54	53.897	37.5885	35.4872	49.6304	52.45	6.6338
173	1	1	Visit C	4.0219	58	65.2262	54.1875	46.1158	54.394	63.4168	6.20887
180	0	0	Visit B	7.20602	38	48.5814	27.9211	21.8611	37.1497	42.0592	7.24341
180	0	0	Visit C	7.20602	45	52.2786	27.9151	23.3211	40.8493	47.1082	7.30256
180	1	1	Visit B	6.94867	39	41.9041	27.171	25.0872	43.1067	36.6742	6.67909
180	1	1	Visit C	6.94867	46	55.9195	45.7256	30.4702	50.2555	51.9792	6.47597
186	1	1	Visit B	7.21424	29	32.7918	11.887	5.56355	29.5282	29.7549	7.1873
186	1	1	Visit C	7.21424	36	51.3133	40.1648	30.6323	37.574	47.596	6.30601
186	0	0	Visit B	8.34223	27	28.602	1.78457	-6.87469	32.0355	25.8926	8.09801
186	0	0	Visit C	8.34223	35	40.1506	18.2048	12.2399	36.0548	34.6807	7.51973
190	0	0	Visit B	7.50171	41	29.3518	16.8452	13.0005	30.2241	25.5538	7.2327
190	0	0	Visit C	7.50171	49	32.6896	21.4426	12.9451	34.5624	29.4521	7.17119
190	1	1	Visit B	7.44148	40	49.6576	35.5162	34.5539	39.749	43.4955	6.52989
190	1	1	Visit C	7.44148	47	53.8511	49.5637	46.2411	52.6336	54.1171	6.27985
192	1	1	Visit B	4.84873	42	40.872	28.9873	29.1866	48.7946	43.7954	6.9234
192	1	1	Visit C	4.84873	47	52.3233	48.4859	46.2169	53.0596	49.7022	6.18052
192	0	0	Visit B	4.86242	43	35.9572	14.4185	11.1474	44.5818	39.3221	7.72825
192	0	0	Visit C	4.86242	48	44.7658	24.7323	25.5874	51.5867	43.2019	7.31056
194	0	0	Visit B	17.5633	37	43.4498	33.6271	24.0893	37.5791	38.9849	6.56943
194	0	0	Visit C	17.5633	54	56.9752	45.6512	38.9574	49.4901	56.3947	6.43447
194	1	1	Visit B	19.5565	33	35.4823	18.1513	1.83757	31.4061	30.4488	7.41707
194	1	1	Visit C	19.5565	53	61.0465	48.2915	35.6339	46.9031	57.6645	6.66617
197	0	0	Visit B	3.54552	34	41.5462	16.7097	11.2662	32.7456	35.7798	7.12058
197	0	0	Visit C	3.54552	38	47.3738	18.0555	18.9399	37.4013	39.2813	7.50849
197	1	1	Visit B	5.46749	31	44.6407	35.9854	23.0858	33.3082	35.1998	6.90438
197	1	1	Visit C	5.46749	37	52.4129	52.9293	40.523	38.7052	47.6209	6.30134
200	0	0	Visit B	0.479124	46	50.2395	42.8392	32.7568	47.3431	46.7105	6.61024
200	0	0	Visit C	0.479124	46	48.4881	45.1699	34.2058	47.6889	46.8816	6.61144
200	1	1	Visit B	2.39562	44	53.635	46.782	46.5817	47.9617	52.8107	6.71741
200	1	1	Visit C	2.39562	46	62.4294	53.8397	44.9276	49.934	56.2143	6.33081
202	0	0	Visit B	2.70773	40	41.5332	30.2786	19.2805	40.5674	39.8847	7.03516
202	0	0	Visit C	2.70773	43	44.3585	33.215	23.7442	42.8206	42.3486	6.9127
202	1	1	Visit B	4.54209	39	51.5389	45.1772	34.4194	45.2111	47.7869	6.20529
202	1	1	Visit C	4.54209	43	57.9232	48.0401	35.4884	47.7059	50.9566	6.20397
203	0	0	Visit B	10.8693	34	38.5476	20.8362	18.5092	35.2169	30.1953	7.07186
203	0	0	Visit C	10.8693	45	51.8848	34.6283	25.9332	44.5335	38.9273	6.89503
203	1	1	Visit B	9.03217	35	48.4254	33.5598	16.6514	35.352	44.7825	6.96645
203	1	1	Visit C	9.03217	44	59.756	48.6515	36.213	43.4108	54.8268	6.55848
206	0	0	Visit B	5.42368	27	24.3664	10.8112	7.60724	32.0089	23.5487	7.37279
206	0	0	Visit C	5.42368	32	28.0643	16.9464	14.5432	36.4272	29.4859	7.35379
206	1	1	Visit B	6.58179	28	31.5401	20.8595	10.092	28.7235	27.8349	7.28049
206	1	1	Visit C	6.58179	34	39.2832	34.8624	30.1903	38.8589	38.4275	6.93607
207	0	0	Visit B	5.27584	31	37.001	35.0377	24.8034	35.9062	36.0103	6.85034
207	0	0	Visit C	5.27584	37	43.8494	38.293	27.0269	37.548	41.468	6.65022
207	1	1	Visit B	6.78987	32	38.9884	33.4443	26.2902	34.3284	36.3524	6.49004
207	1	1	Visit C	6.78987	38	52.7608	53.8435	35.7461	39.5451	50.0115	5.88298
208	0	0	Visit B	2.76249	52	55.5122	38.7871	45.815	51.7919	51.4861	6.81696
208	0	0	Visit C	2.76249	55	58.6869	39.1844	37.3506	52.9325	55.2452	6.75172
208	1	1	Visit B	4.32854	50	59.7106	53.3463	47.5939	55.1847	55.8459	6.02441
208	1	1	Visit C	4.32854	54	62.4942	58.8067	58.41	61.915	63.1351	5.70472
211	0	0	Visit B	5.04038	40	51.5654	28.5701	23.6486	43.1432	49.2657	7.08334
211	0	0	Visit C	5.04038	46	69.8063	58.6098	45.5875	53.9704	69.2337	6.16349
211	1	1	Visit B	6.96235	40	51.4587	41.2454	30.3643	38.5672	42.2302	6.57317
211	1	1	Visit C	6.96235	47	61.3005	55.4737	44.6632	45.2994	54.8464	6.05723
213	0	0	Visit B	1.05407	49	57.7827	45.5642	32.5063	49.4011	56.833	6.87785
213	0	0	Visit C	1.05407	50	57.0641	42.601	30.1116	49.1666	55.8881	6.8766
213	1	1	Visit B	3.01164	47	57.6288	49.8832	41.0795	47.3223	53.6339	6.23791
213	1	1	Visit C	3.01164	50	60.6215	55.5589	51.0873	51.6248	56.7315	6.13053
520	1	1	Visit B	9.00753	33	54.3409	32.7334	37.807	38.2491	47.5446	7.00298
521	1	1	Visit C	9.00753	42	31.7166	15.5339	14.3089	39.5765	29.0379	7.436
523	0	0	Visit B	5.83984	37	46.1826	37.1504	18.1451	35.5011	44.9018	6.89177
523	0	0	Visit C	5.83984	42	49.392	37.2507	28.5178	40.7869	51.0483	6.85001
523	1	1	Visit B	5.90281	37	33.3119	16.4049	10.886	37.7454	26.5703	7.16227
523	1	1	Visit C	5.90281	42	47.8012	29.5772	27.1432	45.1776	44.7356	6.62986
525	0	0	Visit B	3.99179	39	47.3537	36.7713	32.7032	38.1231	43.1855	6.87185
525	0	0	Visit C	3.99179	43	47.1637	37.3547	39.4	43.4915	46.6992	6.80204
525	1	1	Visit B	4.58042	37	54.3882	37.9763	35.0349	43.9187	45.2366	6.38145
525	1	1	Visit C	4.58042	41	57.3449	43.6069	37.3216	46.8932	51.2663	6.17186

## Sheet: Sehl C15039 VisitBC cdbk
Codebook for results for MACS WIHS COMBINED COHORT STUDY (MWCCS) PROJECT C15039 @ Visits B and C, Sehl et al
Variable	Description	Code
RSET	Risk Set # for case-control projects	000= 000
		.
		999= 999
IND	Case-control indicator	0= control
		1= case
		Blank= Missing
HIVatVisit	HIV Status at Visit	0=HIV Negative
		1=HIV Positive
VISTYPE	Design visit type	Visit B= Post-SC/Post-SC equivalent
		Visit C= Pre-HAART/Pre-HAART equivalent
VisitInterval	time interval between visit B and visit C (years)
AgeAtVisit	Age at Visit (years)
Pan-tissue Age	DNAm age (unadjusted) Pan-tissue age (years)
ExtrinsicAge	DNAm age (unadjusted) Extrinsic age (years)
Phenotypic Age	DNAm age (unadjusted) Phenotypic age (years)
Grim Age	DNAm age (unadjusted) Grim age (years)
Skin & Blood Age	DNAm age (unadjusted) Skin & Blood age (years)
DNAmTL	DNAmTL (unadjusted) (relative units)
